# Supplementary material for: Integrated analysis of microbiome and host transcriptome revealed correlations between tissue microbiota and tumor progression in early-stage papillary thyroid carcinoma
Source: Front Cell Infect Microbiol. 2025 Jun 9;15:1571341. doi: 10.3389/fcimb.2025.1571341 (PMC12183207; doi:10.3389/fcimb.2025.1571341)
Supplement: Supplementary file 7 [file Table1.xlsx]

## Sheet: Sheet1
Supplementary Table S1. Quality Statistics of RNA Seq in this study
Sample ID	Total number_x000D_ of sequenced_x000D_ reads	Total number_x000D_ of uniquely_x000D_ mapped_x000D_ reads	RNA integrity number (RIN)	Ratio of all reads aligned_x000D_ to rRNA regions to total_x000D_ uniquely mapped reads_x000D_ (rRNA rate)	Ratio of exon‐mapped_x000D_ reads to total uniquely_x000D_ mapped reads (Expression_x000D_ Profile Efficiency)	Total number of_x000D_ detected transcripts_x000D_ with reads ≥1b
1P	48678933	46895065	9.8	0.915	0.7393	42493
1T	46960529	44134273	8.2	0.8977	0.6899	41911
2P	45082641	43046387	9.3	0.8819	0.6899	44335
2T	47281197	44130167	9	0.8466	0.7002	42199
3P	49899259	48427076	8.7	0.8901	0.7379	42832
3T	44828658	43355927	4.7	0.8962	0.788	40961
4P	43639945	41733548	9.5	0.888	0.7167	44111
4T	45305859	41090000	8.4	0.8382	0.6403	40458
5P	39559988	38304988	8.9	0.9031	0.7453	40750
5T	52461227	50641924	8.9	0.8886	0.7264	43473
6P	47439212	44933105	9.6	0.8803	0.7145	42168
6T	57690046	55842865	9.3	0.9009	0.7064	43218
7P	25672739	9108034	2.3	0.869	0.7086	21719
7T	44596732	41759920	6.5	0.9302	0.7606	40409
8P	47948867	45517618	9.6	0.8745	0.6411	42651
8T	52270336	45326756	5.5	0.8439	0.7093	38079
9P	43897158	42063615	9.9	0.9078	0.7348	43845
9T	50811569	48323853	5.3	0.8704	0.7168	42094
10P	45557389	43755192	8.2	0.9034	0.7167	42016
10T	44139135	42181756	8.8	0.8785	0.7028	39964
11P	54160573	51303007	8.9	0.8971	0.6996	44998
11T	46819920	44998913	8.9	0.9173	0.7657	42122
12P	41605707	40399471	8.7	0.9131	0.7689	43022
12T	39580314	37598011	8.6	0.8924	0.7179	39467
13P	44868685	43261577	9.2	0.9002	0.7328	44758
13T	41557183	39839636	9	0.9103	0.7441	40776
14P	38369427	37002138	8.2	0.8923	0.7487	42155
14T	45597407	43399811	9.3	0.8764	0.7649	42230
15P	40332075	38776143	8.2	0.8847	0.7278	42012
15T	36949390	34436137	7.9	0.8929	0.7431	38065
16P	43168146	41572480	8.6	0.8932	0.7535	43066
16T	43557819	41699108	8.4	0.9182	0.758	42174
17P	41690044	39591895	7.7	0.8877	0.7454	40574
17T	47473529	43477220	8.7	0.8872	0.7011	42434
18P	41947840	39714202	8.5	0.8554	0.6506	42206
18T	38561628	34580234	8.1	0.8252	0.6499	40044
19P	33984689	32848725	7.9	0.8751	0.6667	39638
19T	45479321	42082366	5.6	0.8835	0.7017	34901
20P	42119480	40927727	8.5	0.9046	0.7084	42128
20T	35861623	34760451	8.8	0.8832	0.7192	41422
21P	54567026	51691077	9	0.8972	0.6886	41481
21T	38763784	36565213	8.2	0.8954	0.7105	42259
22P	35826765	34644649	8.3	0.8944	0.7167	40264
22T	43152313	40284404	7.8	0.9087	0.7139	41693
23P	38362899	36494118	7.2	0.8681	0.7011	39570
23T	48427970	44386902	5.1	0.9081	0.7672	30686
24P	48149605	44911840	5.5	0.8215	0.7045	35190
24T	47153649	44829523	8.8	0.8477	0.7013	40109
25P	45951755	43868165	7.6	0.9068	0.7354	42096
25T	35374349	33526860	7.9	0.8379	0.6501	36597
26P	40861018	38348299	5.5	0.8692	0.7258	38033
26T	39240389	37796374	8.8	0.8525	0.7394	40706
27P	36871569	34523441	8.2	0.829	0.6332	40808
27T	41290487	38717212	7.7	0.8535	0.6742	42121
28P	36888430	34829609	7.7	0.8875	0.709	40015
28T	41752481	40457029	8.5	0.927	0.764	40481
29P	40991829	39642039	8.9	0.8981	0.7561	41338
29T	39685847	38210942	8.7	0.8872	0.7435	40742
30P	46728341	44840485	8.3	0.91	0.7446	42480
30T	47441542	45185349	8.4	0.8537	0.7259	40438
31P	43966023	42390013	7.4	0.8999	0.7303	40805
31T	47322430	45729396	8.6	0.9089	0.7384	40553
32P	40429841	39104007	8.4	0.9074	0.7626	40836
32T	43702051	42314265	8.6	0.8949	0.7203	39608
33P	38480546	36849249	7.7	0.8844	0.7231	39224
33T	40979637	38817286	7.7	0.9221	0.773	41497
34P	55190094	53052598	6.7	0.8733	0.7214	42197
34T	37876347	35804333	9.2	0.9481	0.8274	39770
35P	44460665	41946215	5.9	0.8323	0.709	39285
35T	41534488	39624346	8	0.8405	0.6907	38854
36P	48337249	45799072	6.1	0.8118	0.6861	37668
36T	39265748	37274030	8.2	0.9	0.7314	41078
37P	34813131	11266971	2.8	0.8962	0.5528	26055
37T	37256753	33613340	6.7	0.8687	0.6706	39333
38P	44900515	43328691	8.6	0.8754	0.6812	42086
38T	44633594	42541205	8.6	0.8631	0.7044	41807
PS. The samples with RIN value < 7 were subjected to library construction with risk. However, the sequencing data size and quality of these samples were qualified and met the further analysis needs.
